# Supplementary material for: Tryptophan metabolism at the crossroads of the neuro-immuno-microbial axis: implications for precision medicine in chronic diseases
Source: Front Cell Infect Microbiol. 2026 Jan 12;15:1707850. doi: 10.3389/fcimb.2025.1707850 (PMC12833013; doi:10.3389/fcimb.2025.1707850)
Supplement: Supplementary file 1 [file Table1.xlsx]

## Sheet:  Sheet1
Metabolites	Source and regulation	Molecular targets	Pathway	Physiological functions	Disease associations	Mechanism	References
IPA	Source: •C. sporogenes • F. prausnitzii Regulates: • Dietary fiber ↑→ production ↑ • Intestinal inflammation ↓→ production ↑	• AhR/PXR • PGC-1/AMPK/SIRT1	1. AhR→ZO-1/occludin↑→Barrier repair 2. PXR→NF-κB↓→inflammation suppression 3. AMPK/SIRT1→PGC-1α↑→mitochondrial biogenesis↑ 4. AhR→PPARγ↑→Treg differentiation↑(IL-10↑)	•Maintaining the integrity of intestinal epithelial tight junctions •inhibitionTh17differentiation •Crossing the blood-brain barrier •Activate astrocytesAhR→neuroinflammation↓ •Enhanced mitophagy	IBD Type 2 diabetes MS AD	•Intestinal barrier damage→Endotoxin translocation↑ •neuroinflammation↑→Microglial activation↑	[53][58][61][62]
Indole-3-aldehyde (I3A)	Sources: • Lactobacillus reuteri • Lactobacillus acidophilus Regulation: • Tryptophanase-positive bacteria colonization ↑ → yield ↑ • Intestinal hypoxia → yield ↓	AhR	1. AhR → ILC3 activation → IL-22↑ → RegIIIγ↑ 2. AhR → STAT3↓ → Th17 differentiation↓ 3. AhR → mucin (MUC2)↑	•Strengthening the intestinal chemical barrier (Antimicrobial peptide secretion) •Maintain goblet cell function •PromoteIL-22Dependent epithelial repair	IBD Autoimmune hepatitis	•Thinning of the mucus layer→Pathogen invasion↑ • Th17/Treg imbalance → tissue damage↑	[52]
Quinolinic acid (QUIN)	Source: •HostIDO1/TDO (Inflammation induction) Regulation: • IFN-γ↑→IDO1↑→production↑ • KMO activity↑→QUIN/KYNA ratio↑	• NMDA receptors • Mitochondrial complex I	1.activationNMDA-R→Ca2+ internal flow↑→mPTPopen 2.inhibitionETC→ROS↑→mtDNAdamage 3.activationPARP→NAD+exhaustion	•Physiological concentration (≤100 nM): Neurotransmitter regulation •High concentrations: Excitotoxicity	AD Ischemic stroke	•Mitochondrial swelling→Cytochromecrelease→caspase-3Activation • Astrocyte mitochondrial fragmentation → ATP synthesis↓	[67][73]
Kynurenic acid (KYNA)	source: •astrocytesKATsRegulation: • KMO inhibition → production ↑ inflammatory environment → KAT activity ↓	• NMDAreceptors • α7nAChRantagonists	1.Block NMDA-R→Excitotoxicity↓ 2.scavenging free radicals	•Neuroprotection •Antioxidant	Schizophrenia Huntington disease	• QUINToxicity not antagonized→Neuronal death ↑ •Glutamatergic signaling disorders	[74]
Cross-regulatory mechanism	Imbalance in the microbiota-host metabolic axis	-	1. Inflammatory factors (IFN-γ/TNF-α) ↑ → IDO1 ↑ → KP shunt ↑ → Trp substrate ↓ 2. Indole-producing bacteria ↓ (F. prausnitzii/Lactobacillus) → IPA/I3A ↓ 3. Insufficient AhR/PXR activation → Barrier damage → Endotoxin translocation ↑ → Exacerbated inflammation	• Maintain Trp metabolic balance	IBD AD	IBD:stoolIPA↓→AhR↓→Barrier damage→LPS↑→IDO1↑→KP↑ • AD:IntestinalIPA↓→BBBPermeability↑→neuroinflammation↑→IDO1↑	[55][59]
